# Supplementary material for: Chromosomal Translocations Detection in Cancer Cells Using Chromosomal Conformation Capture Data
Source: Genes (Basel). 2022 Jun 29;13(7):1170. doi: 10.3390/genes13071170 (PMC9319866; doi:10.3390/genes13071170)
Supplement: Supplementary file 1 [file genes-13-01170-s001.zip › Supplementary Table.xlsx]

## Sheet: Supp Table_1_hictrans
			Hi-C Trans Result in A549
ChrA	Start A	End A	ChrB	Start B	End B	Z-Score	Count
chr10	128600000	128640000	chr14	86640000	86680000	9.6509	10.2966
chr10	5000000	5040000	chr14	27600000	27640000	3.48767	10.207
chr10	81480000	81520000	chr22	48640000	48680000	1.22974	11.8343
chr10	135080000	135120000	chr22	50720000	50760000	2.33392	16.2035
chr11	48840000	48880000	chr13	24920000	24960000	1.30243	20.6548
chr11	280000	320000	chr16	200000	240000	1.13127	12.2337
chr11	160000	200000	chr17	81040000	81080000	1.81298	12.951
chr11	360000	400000	chr22	43480000	43560000	1.89847	11.7184
chr11	1080000	1120000	chr22	49240000	49280000	1.89847	12.368
chr11	400000	440000	chr22	51000000	51040000	1.5894	12.0335
chr11	400000	440000	chr22	51200000	51240000	1.5894	27.5179
chr11	64000000	64040000	chr22	30600000	30640000	4.90628	13.9076
chr11	46680000	46720000	chr22	29080000	29120000	1.53163	15.1751
chr12	40000	80000	chr16	200000	240000	1.06083	19.1561
chr12	120000	160000	chr19	280000	320000	54.877	48.7616
chr12	52400000	52440000	chr22	24960000	25000000	6.45299	11.538
chr12	104560000	104600000	chr22	31920000	31960000	1.70341	15.2587
chr12	113720000	113760000	chr22	46360000	46400000	4.28427	10.2194
chr12	122320000	122360000	chr22	38160000	38200000	3.12077	12.6848
chr13	19160000	19200000	chr14	20120000	20160000	2.25183	12.518
chr13	111720000	111760000	chr14	103520000	103600000	2.22715	10.1873
chr13	20440000	20480000	chr15	49800000	49840000	1.04745	11.2122
chr13	114720000	114760000	chr15	79200000	79240000	1.55756	10.4975
chr13	20440000	20480000	chr16	27760000	27800000	1.09842	13.4651
chr13	29960000	30000000	chr17	25680000	25720000	3.69894	11.7194
chr13	21440000	21480000	chr17	58040000	58080000	1.02828	30.8438
chr13	19240000	19280000	chr21	14440000	14480000	136.804	46.5842
chr14	20120000	20160000	chr22	16120000	16160000	57.1657	37.2416
chr14	21360000	21400000	chr22	16280000	16320000	7.54045	16.6182
chr14	19080000	19120000	chr22	17080000	17120000	6.70789	19.8355
chr15	25480000	25520000	chr18	14440000	14480000	1.10725	11.9828
chr15	21160000	21200000	chr19	22000000	22120000	15.9872	12.8956
chr15	22320000	22360000	chr19	22000000	22040000	15.9872	12.1125
chr15	20360000	20400000	chr19	22080000	22120000	15.9872	12.8613
chr15	21920000	21960000	chr19	22080000	22120000	15.9872	14.1158
chr15	21920000	21960000	chr19	23400000	23440000	15.9872	21.2494
chr15	24960000	25000000	chr19	20640000	20680000	6.07316	18.3702
chr15	24000000	24040000	chr19	21440000	21480000	6.07316	18.1451
chr15	65080000	65120000	chr22	41960000	42000000	1.57728	10.5732
chr16	200000	240000	chr17	79480000	79520000	3.48672	10.7695
chr16	200000	240000	chr17	81040000	81080000	3.48672	12.5465
chr16	33840000	33880000	chr21	9440000	9480000	9.80281	15.0328
chr16	2560000	2600000	chr22	36800000	36840000	2.56679	14.9909
chr16	1840000	1880000	chr22	42880000	42920000	2.56679	13.8985
chr16	3040000	3080000	chr22	44480000	44520000	2.56679	14.0091
chr16	90160000	90200000	chr22	31400000	31440000	1.56915	18.7049
chr17	21200000	21240000	chr20	25800000	25840000	6.37235	11.7044
chr17	21560000	21600000	chr20	25800000	25840000	6.37235	59.0456
chr17	21560000	21600000	chr21	10400000	10440000	1.81244	13.0805
chr18	15360000	15400000	chr21	14320000	14360000	5.13155	25.2595
chr18	14160000	14200000	chr21	15360000	15400000	5.13155	27.4382
chr1	14280000	14320000	chr10	133400000	133440000	1.7013	13.3489
chr1	120520000	120560000	chr14	105120000	105160000	2.57828	10.863
chr1	143360000	143400000	chr14	20680000	20720000	5.16729	11.2274
chr1	248640000	248680000	chr14	44080000	44120000	1.69645	10.3382
chr1	146360000	146400000	chr16	70920000	70960000	58.8837	35.199
chr1	146320000	146360000	chr16	71120000	71160000	58.8837	25.5657
chr1	17760000	17800000	chr17	37640000	37680000	4.04938	12.4138
chr1	28440000	28480000	chr17	41720000	41760000	4.04938	10.5351
chr1	26480000	26520000	chr17	43480000	43520000	4.04938	14.6346
chr1	150360000	150400000	chr17	30360000	30400000	2.12715	11.2054
chr1	155520000	155560000	chr17	73960000	74000000	1.72227	11.9577
chr1	154480000	154520000	chr17	74920000	74960000	1.72227	15.3625
chr1	240000	280000	chr20	120000	160000	30.1127	21.2398
chr1	143440000	143480000	chr21	9680000	9720000	35.6027	21.9269
chr1	143520000	143560000	chr21	10000000	10040000	35.6027	30.5342
chr1	142680000	142720000	chr4	46040000	46080000	21.0414	25.4976
chr1	142600000	142680000	chr4	48960000	49000000	21.0414	16.262
chr1	142640000	142680000	chr4	49240000	49280000	132.485	32.6381
chr1	149400000	149440000	chr6	157680000	157720000	2.64779	14.3794
chr1	149400000	149440000	chr6	167920000	167960000	8.97474	23.6249
chr1	149320000	149360000	chr6	170600000	170640000	14.2774	11.432
chr1	83880000	83920000	chr7	75080000	75120000	4.5875	12.4296
chr1	83880000	83920000	chr7	76560000	76600000	77.7502	49.9639
chr1	9160000	9200000	chr9	133520000	133560000	1.04416	10.4028
chr1	17760000	17800000	chr9	132600000	132640000	3.47332	11.2991
chr1	17000000	17040000	chr9	139360000	139400000	3.47332	10.7668
chr1	161400000	161440000	chr9	5960000	6000000	1.86292	10.3106
chr20	61240000	61280000	chr22	22600000	22640000	2.71022	13.2875
chr20	61720000	61760000	chr22	50000000	50040000	2.71022	11.4543
chr20	48200000	48240000	chr22	22960000	23000000	4.40744	18.1222
chr20	46040000	46080000	chr22	48600000	48640000	4.40744	13.4178
chr21	47560000	47600000	chr22	50800000	50840000	1.48039	12.6254
chr2	232200000	232240000	chr13	112920000	112960000	3.39601	12.4208
chr2	9720000	9760000	chr14	105600000	105640000	1.96719	15.0108
chr2	28720000	28760000	chr14	107280000	107320000	1.93618	11.3123
chr2	70240000	70280000	chr14	100960000	101000000	1.56919	10.0575
chr2	95320000	95400000	chr14	28280000	28320000	2.01862	11.2023
chr2	243040000	243080000	chr14	100640000	100680000	3.88843	10.6579
chr2	233360000	233400000	chr14	105440000	105480000	3.88843	10.4833
chr2	241640000	241720000	chr14	106200000	106240000	1.71011	19.3877
chr2	240760000	240800000	chr14	107280000	107320000	1.71011	16.1056
chr2	132240000	132320000	chr18	15000000	15040000	1.18544	10.7154
chr2	133040000	133080000	chr20	29520000	29560000	110.113	17.5383
chr2	27520000	27560000	chr22	41400000	41440000	8.82995	10.3602
chr2	242840000	242880000	chr22	51160000	51240000	4.31406	10.9139
chr2	95320000	95360000	chr22	16880000	16920000	14.3219	27.0363
chr2	241600000	241640000	chr6	36080000	36120000	1.10251	18.0901
chr3	23480000	23520000	chr13	98160000	98200000	2.0459	14.2163
chr3	197680000	197720000	chr15	102480000	102520000	18.3515	11.8936
chr3	47880000	47920000	chr16	89720000	89760000	1.22795	11.1158
chr3	197840000	197880000	chr16	89120000	89160000	4.08528	18.9107
chr3	53400000	53440000	chr22	36080000	36120000	1.0188	15.3152
chr3	49360000	49400000	chr22	41440000	41480000	1.0188	16.9919
chr3	195920000	195960000	chr22	25000000	25040000	1.00739	10.0327
chr3	197840000	197880000	chr22	31880000	31920000	1.00739	11.0123
chr3	197040000	197120000	chr22	39640000	39680000	1.00739	10.3408
chr3	10160000	10200000	chr22	42200000	42240000	1.58427	10.081
chr3	195800000	195840000	chr9	129240000	129280000	1.82231	11.1913
chr3	197800000	197840000	chr9	129240000	129280000	1.82231	10.3534
chr4	49520000	49560000	chr21	9480000	9520000	19.5025	56.3099
chr4	190640000	190680000	chr21	10480000	10520000	35.889	18.4613
chr4	1520000	1560000	chr22	24480000	24520000	2.45511	10.5466
chr4	2280000	2320000	chr22	37480000	37520000	2.45511	16.9843
chr4	2280000	2320000	chr22	37840000	37880000	2.45511	10.0781
chr4	1360000	1400000	chr22	41960000	42000000	2.45511	15.3897
chr4	560000	600000	chr22	50320000	50360000	2.45511	13.9645
chr4	1520000	1560000	chr22	50320000	50360000	2.22355	13.2215
chr4	3600000	3640000	chr9	68280000	68320000	4.39032	39.6924
chr5	21520000	21560000	chr6	58160000	58200000	110.182	15.736
chr5	46400000	46440000	chr6	58400000	58440000	2.86331	14.942
chr6	120000	160000	chr20	62960000	63000000	143.916	49.5756
chr6	1080000	1120000	chr20	62960000	63000000	37.882	11.5721
chr6	58480000	58520000	chr21	15000000	15040000	1.1398	12.4555
chr6	33640000	33680000	chr22	25080000	25120000	2.04356	10.6529
chr6	37160000	37200000	chr22	40040000	40080000	2.04356	10.0336
chr6	33920000	33960000	chr22	41640000	41680000	2.04356	13.6529
chr6	35440000	35480000	chr22	50320000	50360000	2.04356	13.7982
chr7	5520000	5560000	chr14	105120000	105160000	2.84577	10.0236
chr7	1040000	1080000	chr14	105680000	105720000	2.84577	21.3861
chr7	600000	680000	chr14	105960000	106080000	2.84577	12.4228
chr7	57920000	58000000	chr16	32840000	32880000	1.55517	14.2254
chr7	44040000	44080000	chr18	6000000	6040000	1.12974	15.6976
chr7	152080000	152120000	chr21	11120000	11160000	15.9901	13.1348
chr7	1480000	1520000	chr22	47520000	47560000	3.34888	12.8047
chr7	100240000	100280000	chr22	30960000	31000000	1.74259	17.9309
chr7	100240000	100280000	chr22	37920000	37960000	1.74259	11.4651
chr7	100040000	100080000	chr22	41440000	41480000	1.74259	11.5809
chr7	1040000	1080000	chr9	140320000	140360000	2.62764	13.518
chr7	880000	920000	chr9	140400000	140440000	2.62764	11.2579
chr7	97600000	97640000	chr9	99680000	99720000	3.99904	17.9374
chr7	100240000	100280000	chr9	135200000	135240000	4.4347	10.1685
chr7	101480000	101520000	chr9	136960000	137000000	4.4347	11.1766
chr8	145520000	145560000	chr11	62480000	62520000	1.08391	12.1267
chr8	144800000	144840000	chr11	65440000	65480000	1.50198	27.8375
chr8	144520000	144560000	chr11	67680000	67720000	1.50198	13.5915
chr8	144280000	144320000	chr11	70080000	70120000	3.23551	20.1473
chr8	145040000	145080000	chr11	72400000	72440000	3.23551	13.1773
chr8	145240000	145280000	chr11	75120000	75160000	3.23551	12.1841
chr8	320000	360000	chr14	22200000	22240000	8.68018	11.7187
chr8	144360000	144400000	chr14	105640000	105680000	6.588	10.1129
chr8	144480000	144520000	chr14	105640000	105680000	6.588	11.912
chr8	145520000	145560000	chr14	105640000	105680000	6.588	14.5645
chr9	70960000	71000000	chr13	20360000	20400000	1.28631	11.3111
chr9	115440000	115480000	chr14	107280000	107320000	1.05936	10.0445
chr9	127000000	127040000	chr14	77320000	77360000	3.76768	10.3918
chr9	134240000	134280000	chr14	104640000	104680000	3.45836	10.1717
chr9	139720000	139760000	chr14	105440000	105480000	3.45836	10.0452
chr9	140400000	140440000	chr16	90240000	90280000	15.001	21.0214
chr9	140400000	140440000	chr17	80160000	80200000	2.79562	24.1778
chr9	140400000	140440000	chr17	80880000	80920000	2.79562	11.2259
chr9	136960000	137000000	chr21	46840000	46880000	1.26242	15.9541
chr9	132400000	132440000	chr21	47200000	47240000	1.26242	14.2473
chr9	79680000	79720000	chr21	14880000	14920000	1.67044	13.7817
chr9	130960000	131040000	chr22	39600000	39680000	4.40341	13.294
chr9	140360000	140400000	chr22	50600000	50640000	1.59995	15.3874
chr9	140360000	140400000	chr22	50720000	50760000	1.59995	17.6722
chr9	99680000	99720000	chr22	47680000	47720000	1.24553	14.5076
			Hi-C Trans Result in K562-Cells
ChrA	StartA	EndA	ChrB	StartB	EndB	Z-Score	Count
chr10	520000	560000	chr18	29400000	29440000	1.94954	10
chr10	8520000	8560000	chr18	39440000	39480000	2.24406	10
chr10	127560000	127600000	chr21	11040000	11080000	96.2051	44
chr10	85880000	85920000	chr22	22840000	22880000	1.84849	30
chr11	11920000	11960000	chr16	53760000	53800000	1.01412	10
chr11	25600000	25640000	chr22	22840000	22880000	1.17945	29
chr12	24200000	24240000	chr15	99480000	99600000	3.03873	14
chr12	47960000	48000000	chr17	47280000	47320000	1.04301	11
chr12	160000	200000	chr20	62760000	63000000	3.95541	19
chr12	22720000	22760000	chr21	25520000	25560000	110.691	52
chr12	22800000	22840000	chr21	26400000	26440000	25.4149	19
chr12	22920000	22960000	chr21	25800000	25840000	32.0829	13
chr12	23680000	23720000	chr21	26040000	26080000	32.0829	12
chr12	24960000	25000000	chr21	26040000	26080000	32.0829	12
chr12	23000000	23040000	chr21	26400000	26440000	21.651	12
chr12	23000000	23040000	chr21	26720000	26760000	21.651	13
chr12	45120000	45160000	chr22	19960000	20000000	3.128	22
chr13	108520000	108640000	chr15	95640000	95680000	1.77273	33
chr13	91440000	91480000	chr16	85640000	85680000	1.17155	12
chr13	90920000	91000000	chr18	28600000	28640000	6.4813	14
chr13	81160000	81200000	chr22	22800000	22840000	14.1921	21
chr13	81160000	81200000	chr22	23520000	23560000	42.539	35
chr13	93960000	94000000	chr22	23320000	23360000	48.7901	33
chr13	93960000	94000000	chr22	23520000	23560000	48.7901	31
chr13	108520000	108560000	chr22	23560000	23600000	77.8403	45
chr14	24600000	24640000	chr16	52400000	52480000	1.10661	16
chr14	21200000	21240000	chr16	52960000	53000000	1.10661	14
chr14	21120000	21160000	chr16	53280000	53360000	1.10661	14
chr14	48400000	48440000	chr18	28760000	28880000	2.61121	15
chr15	93320000	93360000	chr16	48600000	48680000	1.65189	14
chr15	77720000	77760000	chr16	49400000	49440000	1.65189	14
chr15	77520000	77560000	chr16	50240000	50320000	1.65189	36
chr15	91960000	92000000	chr16	53640000	53760000	1.65189	23
chr15	81280000	81360000	chr16	55040000	55080000	1.65189	11
chr16	33920000	33960000	chr20	29560000	29640000	32.8245	12
chr16	48600000	48640000	chrX	9440000	9480000	1.01138	10
chr16	55080000	55160000	chrX	12320000	12360000	1.01138	12
chr17	27760000	27840000	chr20	41920000	41960000	2.4832	12
chr17	35520000	35560000	chr22	19040000	19120000	1.27635	35
chr17	27680000	27720000	chr22	21960000	22160000	1.27635	51.6
chr17	35320000	35360000	chr22	22800000	22880000	1.27635	24
chr19	15160000	15200000	chr20	34120000	34200000	1.27631	10
chr1	43400000	43440000	chr11	77960000	78080000	1.61096	14
chr1	142800000	142840000	chr13	92000000	92040000	61.4266	10
chr1	142800000	142840000	chr13	108520000	108560000	52.0126	14
chr1	142800000	142840000	chr13	81120000	81160000	182.012	90
chr1	35040000	35080000	chr15	79280000	79480000	32.0882	27
chr1	35200000	35280000	chr15	79280000	79520000	14.242	18.6667
chr1	38000000	38040000	chr15	83400000	83520000	2.61172	11
chr1	53120000	53160000	chr15	94080000	94120000	3.37646	17
chr1	146680000	146720000	chr16	70880000	70920000	135.736	66
chr1	147720000	147760000	chr16	71000000	71040000	6.62183	34
chr1	150120000	150160000	chr16	71000000	71040000	116.379	16
chr1	44200000	44240000	chr17	60440000	60480000	1.27747	12
chr1	55200000	55240000	chr18	23440000	23480000	79.0392	43
chr1	107320000	107360000	chr18	24760000	24800000	242.896	82
chr1	121480000	121520000	chr18	24840000	24880000	13.0939	15
chr1	119760000	119800000	chr22	20800000	20920000	1.02398	27
chr1	145040000	145080000	chr2	5760000	5800000	43.8527	21
chr1	107800000	107840000	chr6	136920000	136960000	4.9364	10
chr1	121480000	121520000	chr6	135800000	135840000	6.57417	18
chr1	145040000	145120000	chr6	165800000	165840000	2.80709	18
chr1	234720000	234840000	chr7	127120000	127160000	1.52117	12
chr1	194000000	194040000	chr7	129240000	129280000	1.52117	11
chr1	237000000	237040000	chr7	129520000	129600000	1.52117	10
chr1	216360000	216400000	chr7	134960000	135000000	1.52117	11
chr1	226600000	226640000	chr7	138160000	138200000	1.52117	12
chr1	142800000	142840000	chr9	134080000	134120000	48.8558	18
chr1	184720000	184760000	chr9	133800000	133840000	7.01213	18
chr21	11160000	11200000	chr22	17480000	17520000	6.73676	12
chr21	11160000	11200000	chrX	33120000	33160000	80.9318	17
chr22	20800000	20840000	chrX	33160000	33200000	2.6738	25
chr22	21400000	21440000	chrX	37560000	37600000	1.3339	30
chr2	133080000	133120000	chr20	29600000	29640000	151.038	32
chr2	113400000	113440000	chr21	11160000	11200000	1.82901	12
chr2	133000000	133040000	chr21	9800000	9840000	10.3637	47
chr2	73240000	73280000	chr22	23000000	23160000	1.19241	26
chr2	151640000	151760000	chr22	22840000	22960000	21.3107	72.1667
chr2	159040000	159080000	chr22	23160000	23200000	5.62359	19
chr2	221320000	221360000	chr22	23080000	23120000	3.64134	24
chr2	149400000	149440000	chr9	133640000	133680000	133.281	15
chr2	149520000	149560000	chr9	133600000	133760000	22.9376	13.75
chr3	48200000	48240000	chr10	87800000	87880000	37.2774	72
chr3	24400000	24520000	chr11	46000000	46040000	1.14105	15
chr3	38720000	38760000	chr11	46880000	47000000	1.35848	13
chr3	8920000	9040000	chr12	91760000	91800000	1.53537	22
chr3	165960000	166000000	chr13	81240000	81280000	40.4311	10
chr3	16880000	17000000	chr15	93480000	93520000	2.99902	23
chr3	4400000	4520000	chr15	94120000	94160000	2.99902	14
chr3	43240000	43320000	chr15	85720000	85760000	1.04158	10
chr3	8600000	8640000	chr16	53240000	53280000	3.50811	20
chr3	5000000	5080000	chr16	58840000	58880000	1.58347	10
chr3	40120000	40160000	chr16	58240000	58360000	2.22773	16
chr3	46960000	47080000	chr16	77880000	77920000	1.02692	12
chr3	45360000	45400000	chr16	84080000	84240000	1.02692	44.5
chr3	10120000	10240000	chr17	59000000	59040000	1.20064	30
chr3	41120000	41240000	chr17	62960000	63000000	1.00164	19
chr3	75760000	75800000	chr18	39400000	39480000	55.3854	19
chr3	75960000	76000000	chr21	11040000	11080000	8.67827	10
chr3	4720000	4800000	chr5	130760000	130800000	1.10412	12
chr3	3160000	3240000	chr5	158000000	158040000	1.10412	27
chr3	6160000	6200000	chr5	170520000	170560000	2.47846	15
chr3	14680000	14760000	chr5	171600000	171640000	2.47846	18
chr3	9120000	9200000	chr5	174960000	175000000	2.47846	10
chr3	44760000	44800000	chr5	170920000	170960000	1.5356	12
chr3	86880000	86920000	chr6	57440000	57480000	20.0848	10
chr3	16080000	16200000	chr7	124040000	124080000	1.70722	10
chr3	24440000	24560000	chr7	143760000	143800000	2.91427	14
chr3	25760000	25880000	chr9	74280000	74320000	2.14769	22
chr3	47560000	47640000	chr9	78120000	78160000	2.07087	14
chr4	56560000	56680000	chr10	67280000	67320000	1.21753	10
chr4	190880000	190920000	chr20	29600000	29640000	84.8691	96
chr4	190480000	190520000	chr21	10400000	10440000	45.9138	18
chr4	190480000	190520000	chr21	10560000	10600000	45.9138	17
chr4	105880000	105920000	chr22	22840000	22880000	1.3534	43
chr4	190480000	190520000	chr9	68360000	68400000	1.48554	20
chr4	190160000	190200000	chr9	68400000	68440000	62.4931	73
chr5	10720000	10760000	chr15	33120000	33160000	1.62125	10
chr5	12440000	12480000	chr16	53240000	53360000	1.71478	14
chr5	32240000	32280000	chr16	58160000	58320000	2.12336	23.5
chr5	12760000	12800000	chr21	36320000	36440000	1.1254	21
chr5	126160000	126200000	chr22	22560000	22600000	2.67756	23
chr5	50240000	50280000	chr6	36960000	37000000	18.5369	10
chr5	50360000	50400000	chr6	37800000	37840000	212.92	139
chr5	21520000	21560000	chr6	56680000	56760000	3.59049	13
chr5	21520000	21560000	chr6	57520000	57560000	32.3433	31
chr5	30280000	30320000	chr7	152920000	153040000	1.59222	11
chr6	16760000	16800000	chr16	85440000	85480000	101.993	65
chr6	17080000	17120000	chr16	85320000	85360000	24.2718	18
chr6	38120000	38160000	chr16	78240000	78320000	26.1405	27
chr6	38400000	38560000	chr16	78280000	78360000	26.1405	15.3333
chr6	49600000	49680000	chr16	85120000	85160000	2.12547	13
chr6	37120000	37240000	chr17	32120000	32160000	2.6702	15
chr6	32320000	32360000	chr17	42600000	42680000	2.6702	18
chr6	135840000	135880000	chr18	24560000	24600000	73.4828	18
chr6	34320000	34360000	chr19	18920000	19000000	1.98399	10
chr6	25360000	25400000	chr22	22800000	22920000	2.46826	33
chr6	71720000	71760000	chr8	1240000	1280000	41.7903	10
chr6	71680000	71760000	chr8	1640000	1720000	41.7903	25
chr6	34160000	34200000	chr9	133960000	134080000	6.06579	29.6667
chr6	57360000	57400000	chrX	61800000	61840000	55.5423	12
chr7	111160000	111200000	chr13	92960000	93040000	107.229	65
chr7	111360000	111400000	chr13	92960000	93000000	22.0135	17
chr7	111360000	111400000	chr13	93880000	93920000	22.0135	27
chr7	111360000	111400000	chr13	108600000	108640000	127.299	20
chr7	132560000	132600000	chr15	96120000	96240000	1.11061	11
chr7	123800000	123840000	chr15	100200000	100240000	1.11061	10
chr7	151960000	152000000	chr21	11040000	11080000	148.895	241
chr7	123160000	123200000	chr22	19240000	19320000	2.2217	32
chr7	156400000	156440000	chr22	17600000	17640000	2.41284	16
chr7	116440000	116480000	chr8	141880000	141960000	1.61111	10
chr7	111360000	111400000	chr9	134040000	134080000	110.411	33
chr8	124600000	124680000	chr11	16760000	16800000	3.22072	11
chr8	83000000	83040000	chr12	24120000	24200000	2.05663	10
chr8	145120000	145160000	chr16	53960000	54000000	20.2428	10
chr8	145120000	145160000	chr16	54080000	54120000	20.2428	12
chr8	145120000	145280000	chr16	54800000	55040000	20.2428	42.8
chr9	133640000	133720000	chr10	28600000	28640000	4.42616	18
chr9	133680000	133720000	chr13	81160000	81200000	44.2949	62
chr9	134000000	134040000	chr13	81120000	81160000	89.6015	96
chr9	133960000	134080000	chr13	93880000	93920000	216.986	168
chr9	134080000	134120000	chr13	93000000	93040000	125.361	150
chr9	133960000	134160000	chr13	108520000	108680000	251.535	313.667
chr9	133560000	133600000	chr14	76320000	76360000	2.74504	12
chr9	68400000	68440000	chr20	29560000	29640000	212.681	230
chr9	97000000	97040000	chr21	15800000	15880000	1.63712	11
chr9	134040000	134080000	chr22	17200000	17320000	9.37821	629
chr9	133720000	133760000	chr22	23280000	23320000	90.8162	255
chr9	133600000	133640000	chr22	23600000	23640000	246.074	726
			Hi-C Trans Result in THP-1 Cells
ChrA	StartA	EndA	ChrB	StartB	EndB	Z-Score	Count
chr10	127560000	127600000	chr21	11040000	11080000	79.1989	24
chr16	33960000	34000000	chr21	9800000	9840000	19.9712	17
chr16	33960000	34000000	chr21	10680000	10720000	99.963	15
chr17	37680000	37720000	chr18	20480000	20520000	57.7975	10
chr1	40720000	40760000	chr12	51160000	51200000	120.65	34
chr1	40800000	40880000	chr12	52160000	52200000	44.584	13
chr1	146720000	146760000	chr16	71040000	71080000	128.91	20
chr1	147720000	147760000	chr16	71040000	71080000	7.84202	15
chr1	149960000	150000000	chr16	71040000	71080000	155.89	12
chr1	217200000	217240000	chr20	21520000	21560000	61.6292	22
chr1	217240000	217280000	chr20	21800000	21840000	61.6292	22
chr1	218320000	218360000	chr20	21520000	21600000	24.3819	11
chr1	145040000	145080000	chr2	5760000	5800000	7.16755	13
chr1	142600000	142680000	chr4	49040000	49080000	50.1756	12
chr1	40840000	40880000	chr8	29560000	29600000	48.4484	18
chr2	181200000	181240000	chr12	30480000	30520000	29.3095	28
chr2	181200000	181240000	chr12	31640000	31680000	29.3095	38
chr2	181200000	181240000	chr12	34560000	34600000	157.223	102
chr2	181200000	181240000	chr12	34680000	34720000	157.223	102
chr2	181200000	181240000	chr12	38320000	38440000	71.0078	67
chr2	89080000	89120000	chr21	11040000	11080000	9.47795	10
chr3	54480000	54600000	chr15	88520000	88560000	7.96993	10
chr3	119480000	119520000	chr22	29760000	29800000	24.7123	14
chr3	119480000	119520000	chr22	29920000	29960000	24.7123	10
chr4	190560000	190600000	chr16	33960000	34000000	140.906	11
chr4	190480000	190520000	chr21	10400000	10440000	110.065	17
chr4	190480000	190520000	chr9	68400000	68440000	38.171	12
chr5	50120000	50160000	chr19	24520000	24560000	91.4156	11
chr5	21520000	21560000	chr6	57520000	57560000	149.856	31
chr5	21520000	21560000	chr6	58280000	58320000	19.0074	16
chr6	320000	360000	chr16	33400000	33440000	24.6276	12
chr6	31600000	31640000	chr20	440000	480000	131.053	14
chr7	151920000	151960000	chr21	11040000	11080000	76.3306	22
chr8	19240000	19360000	chr13	24640000	24680000	2.84754	11
chr8	107720000	107840000	chrX	108120000	108160000	2.50872	13
chr9	15280000	15440000	chr11	118360000	118400000	6.88285	32
chr9	15280000	15360000	chr11	118480000	118520000	25.2722	11
chr9	20320000	20360000	chr11	118240000	118280000	102.326	28

## Sheet: Supp Table_2_hicbreakfinder
		hic_breakfinder in A459 Cell line
Log-odds	ChrA	Start A	End A	Strand A	Chr B	Start B	End B	Strand B
201.821	chr2	5764000	5797000	-	chr1	144528000	144557000	+
509.06	chr1	148631000	149344000	+	chr10	42385000	42386000	-
117.622	chr1	147705000	147732000	-	chr16	71177000	71200000	-
87.5043	chr1	243346000	243376000	-	chr4	119400000	119425000	+
120.402	chr15	22298000	22368000	-	chr19	22005000	22019000	-
77.3446	chr11	92110000	92340000	+	chr8	125920000	125950000	-
76.4573	chr2	133040000	133120000	+	chr20	29470000	29660000	+
94.955	chr3	124627000	124678000	+	chr3	172417000	172447000	-
296.002	chr15	26719000	26834000	-	chr15	50100000	50165000	-
159.173	chr15	35579000	35659000	+	chr15	73916000	73960000	+
155.331	chr15	53964000	54000000	+	chr15	75136000	75177000	-
128.395	chr15	24839000	24893000	+	chr15	55322000	55356000	-
248.758	chr3	39640000	39940000	+	chr3	140930000	141020000	-
61.2997	chr3	165710000	165830000	+	chr3	170210000	170320000	+
93.3915	chr19	31360000	31450000	+	chr19	43390000	43500000	+
113.163	chr15	23970000	24160000	+	chr15	75050000	75130000	-
		hic_breakfinder in K562 Cell line
Log-Odds	Chr A	Start A	End A	Strand A	Chr B	Start B	End B	Strand B
428.297	chr5	51070000	51100000	+	chr6	37831000	37856000	+
120.808	chr12	22560000	22566000	-	chr21	24132000	24157000	-
188.128	chr6	16753000	16768000	-	chr16	85549000	85567000	-
136.477	chr6	16752000	16766000	+	chr16	85427000	85465000	-
207.476	chr20	36398000	36509000	+	chr2	5692000	5693000	-
253.972	chr3	111555000	111557000	-	chr8	127496000	127567000	-
251.568	chr3	48157000	48187000	+	chr10	86078000	86089000	+
109.236	chr13	92683000	92698000	+	chr22	11477000	11492000	+
86.3886	chr13	92364000	92373000	+	chr7	111508000	111525000	-
185.599	chr13	93218000	93288000	+	chr9	131267000	131279000	+
146.795	chr13	93223000	93233000	-	chr9	131226000	131248000	+
2329.71	chr13	107853000	108009000	+	chr9	131258000	131281000	+
508.822	chr13	108005000	108009000	+	chr9	131092000	131256000	+
262.525	chr8	144099000	144122000	+	chr16	54953000	54972000	+
189.092	chr1	54727000	54746000	-	chr18	25880000	25908000	+
5291.8	chr22	16769000	16820000	+	chr9	131048000	131200000	+
10976.9	chr22	23129000	23289000	-	chr9	130731000	130948000	-
216.364	chr22	22936000	22963000	+	chr9	130863000	130888000	-
78.5789	chr22	22743000	22748000	-	chr9	92604000	92622000	-
160.433	chr22	22485000	22494000	-	chr2	150865000	150880000	+
81.34	chr6	70990000	71050000	-	chr8	1680000	1760000	+
59.7665	chr6	38140000	38530000	-	chr16	78230000	78240000	-
62.1197	chr13	93200000	93270000	-	chr7	111520000	111610000	+
522.088	chr13	92290000	92490000	-	chr9	131160000	131280000	+
59.3718	chr13	80560000	80600000	-	chr9	131080000	131280000	+
483.876	chr15	79000000	79220000	-	chr1	34540000	34750000	+
647.679	chr1	106770000	107190000	-	chr18	27190000	27370000	+
101.097	chr6	73200000	73600000	-	chr8	0	1200000	+
290.607	chr6	135400000	136200000	-	chr18	27000000	27400000	-
65.4935	chr3	93000000	93500000	+	chr18	40800000	42000000	+
58.6445	chr3	88400000	93900000	-	chr2	141500000	141600000	-
463.593	chr13	90300000	91800000	+	chr22	22600000	23300000	+
189.637	chr13	107800000	108000000	+	chr22	21700000	23300000	+
92.5639	chr13	19600000	20200000	-	chr9	32900000	33600000	-
84.6643	chr7	111500000	111900000	-	chr9	131000000	131300000	+
206.734	chr9	19100000	19400000	-	chr17	27000000	29000000	-
79.7324	chr6	147000000	149000000	+	chr20	39000000	62000000	-
570.907	chr6	136000000	152000000	-	chr1	107000000	120000000	+
359.692	chr20	30000000	34000000	-	chr1	107000000	120000000	-
2213.36	chr3	23000000	48000000	+	chr9	68000000	92000000	+
286.958	chr22	11000000	19000000	+	chr7	112000000	144000000	-
293.695	chr21	9000000	23000000	+	chr9	98000000	112000000	+
58.2397	chr9	130000000	132000000	-	chr2	148000000	153000000	-
365.972	chr9	120790000	120869000	-	chr9	128296000	128340000	-
337.878	chr9	120802000	120857000	-	chr9	129887000	129899000	+
358.811	chr1	85387000	85416000	+	chr1	150573000	150602000	+
181.654	chr1	85004000	85027000	-	chr1	150690000	150708000	-
118.474	chr17	46191000	46289000	+	chr17	64920000	64923000	-
310.519	chr8	18072000	18107000	+	chr8	38076000	38087000	+
103.149	chr4	159540000	159570000	+	chr4	162695000	162707000	-
123.34	chr6	16766000	16773000	+	chr6	51855000	51870000	+
92.4723	chr21	26848000	26851000	-	chr21	28738000	28766000	-
1251.8	chr13	80524000	80536000	+	chr13	89786000	89875000	-
722.984	chr13	80856000	80897000	+	chr13	89786000	89818000	-
576.364	chr13	93257000	93372000	+	chr13	107848000	107977000	-
296.788	chr9	26600000	26690000	-	chr9	38150000	38430000	+
76.5293	chr1	48540000	48750000	+	chr1	50290000	50360000	+
121.409	chr10	63840000	64100000	+	chr10	66910000	66960000	+
230.346	chr20	54620000	54700000	+	chr20	56140000	56370000	+
192.793	chr2	143030000	143180000	-	chr2	146510000	146730000	+
67.091	chr2	219720000	220230000	+	chr2	221950000	221990000	+
85.3145	chr2	204250000	204340000	+	chr2	205850000	205960000	+
106.94	chr2	75600000	75830000	+	chr2	78970000	79010000	+
177.834	chr15	85830000	85910000	-	chr15	88210000	88480000	+
59.5267	chr15	94490000	94680000	+	chr15	97200000	97250000	+
75.8075	chr4	170110000	170220000	-	chr4	172790000	172880000	-
65.5992	chr4	90300000	90370000	+	chr4	93710000	93800000	+
65.5696	chr4	125290000	125380000	+	chr4	127350000	127480000	+
83.4924	chr5	83680000	83740000	-	chr5	86620000	87000000	+
186.51	chr5	160410000	160510000	-	chr5	163320000	163460000	-
73.5948	chr5	91480000	91530000	-	chr5	94760000	94950000	+
56.9107	chr5	97180000	97270000	-	chr5	98740000	98820000	-
175.76	chr13	80660000	80890000	+	chr13	92600000	92700000	+
272.695	chr13	92290000	92430000	-	chr13	107850000	108000000	+
141.689	chr9	27600000	28500000	+	chr9	31700000	32400000	-
132.369	chr9	101400000	102000000	-	chr9	104000000	104900000	-
125.257	chr9	116700000	117800000	+	chr9	119500000	120400000	+
109.975	chr9	78300000	80800000	+	chr9	82500000	83100000	-
53.4456	chr9	78200000	78600000	+	chr9	83200000	84000000	-
114.412	chr10	80000000	80800000	+	chr10	83800000	84300000	-
50.2795	chr10	52700000	53700000	+	chr10	57400000	58100000	-
120.194	chr2	191500000	192200000	+	chr2	195200000	196300000	-
63.6187	chr2	102800000	103300000	+	chr2	104200000	105000000	-
49.1223	chr2	192200000	192700000	+	chr2	193600000	194700000	-
47.815	chr2	155200000	155800000	+	chr2	156600000	157200000	-
47.6656	chr2	213200000	213300000	-	chr2	214300000	216100000	-
47.403	chr2	227100000	228000000	+	chr2	229300000	229800000	+
47.2039	chr2	182700000	183300000	+	chr2	186400000	186700000	-
61.9902	chr14	39000000	39600000	-	chr14	44800000	45300000	-
58.9048	chr14	78900000	79100000	-	chr14	80100000	81200000	-
54.6974	chr17	69300000	69600000	+	chr17	72000000	72700000	-
118.125	chr18	37000000	38100000	+	chr18	41400000	42000000	+
66.3295	chr18	50800000	51700000	+	chr18	54000000	54400000	-
47.5999	chrX	115900000	116500000	+	chrX	117700000	118300000	+
47.1946	chrX	120500000	121400000	+	chrX	123100000	123700000	-
74.735	chr8	75400000	76100000	+	chr8	77200000	78400000	-
68.7506	chr8	48900000	49700000	+	chr8	50600000	51700000	-
84.5758	chr12	59100000	59600000	+	chr12	60500000	62200000	-
117.428	chr4	64600000	65100000	+	chr4	66100000	67400000	-
58.492	chr4	141000000	141400000	+	chr4	142400000	143700000	-
108.407	chr5	123600000	124200000	+	chr5	125500000	126500000	-
62.7608	chr5	154900000	155800000	+	chr5	156800000	157200000	-
49.2118	chr6	75700000	76000000	+	chr6	78800000	79900000	-
90.278	chr7	9600000	9900000	-	chr7	28100000	29500000	-
81.5509	chr21	18200000	19300000	+	chr21	20400000	21000000	+
116.923	chr13	102800000	103200000	+	chr13	105800000	107200000	+
87.0504	chr13	80900000	81200000	-	chr13	83200000	85900000	-
70.1011	chr13	53000000	53300000	+	chr13	59000000	60000000	-
56.2248	chr13	53200000	53900000	+	chr13	56100000	57600000	+
50.6302	chr13	80500000	80900000	-	chr13	107800000	108000000	+
105.104	chr17	51600000	53100000	+	chr17	54100000	54900000	-
84.4178	chr17	51200000	51800000	+	chr17	54800000	55500000	-
111.863	chrX	123700000	125700000	+	chrX	129300000	129600000	+
92.3693	chrX	125600000	127300000	+	chrX	128500000	129300000	-
		hic_breakfinder in THP-1 Cell line
Log-Odd	ChrA	StartA	EndA	StrandA	ChrB	StartB	EndB	StrandB
129.311	chr1	40817000	40818000	-	chr12	51185000	51476000	+
229.471	chrX	78510000	78520000	-	chr11	91500000	92760000	+
206.962	chrX	108130000	108140000	-	chr8	107700000	108800000	-
709.547	chr11	55000000	55010000	-	chr8	42790000	48600000	+
4025.79	chr11	117350000	118350000	+	chr9	19060000	20370000	+
1340.88	chr11	118350000	118900000	-	chr9	14520000	15460000	+
302.799	chr2	5760000	5780000	+	chr1	144530000	150170000	-
5367.9	chr2	181220000	181230000	-	chr12	29700000	42090000	-
606.007	chr17	37670000	38000000	-	chr18	19980000	20500000	+
320.331	chr3	90130000	90460000	-	chr6	57410000	57600000	-
1920.52	chr3	85900000	93690000	-	chr12	34840000	34850000	-
4819.62	chr20	21450000	22520000	-	chr1	217140000	218460000	-
1261.69	chr20	170000	490000	+	chr6	31490000	32320000	-
946.167	chr20	23790000	30180000	-	chr18	18000000	18520000	+
184.069	chr10	87300000	88390000	+	chr7	66300000	66310000	-
4895.21	chr1	144530000	150190000	-	chr16	70860000	71200000	-
152.392	chr1	83420000	84240000	-	chr7	76170000	76290000	+
137.533	chr1	82920000	84360000	+	chr7	76410000	76440000	+
1743.87	chr6	55230000	58780000	+	chr5	21510000	21570000	+
473.551	chr3	119580000	120230000	-	chr22	29470000	29650000	+
463.144	chr3	119180000	119550000	+	chr22	29750000	29970000	+
60.3954	chr17	21500000	22200000	+	chr9	140400000	141000000	+
42.2644	chrX	99000000	100000000	-	chr12	29000000	31000000	+
45.6335	chr3	110000000	111000000	-	chr10	48000000	49000000	-
51.7823	chr6	127000000	129000000	+	chr19	52000000	53000000	-
44.4418	chr5	103000000	104000000	-	chr12	46000000	49000000	+
316.712	chr9	22772000	23800000	+	chr9	136858000	136859000	-
120.924	chr9	23393000	23800000	-	chr9	136834000	136837000	-
236.26	chr9	21266000	21270000	-	chr9	22249000	23541000	-
223.794	chr9	21251000	21253000	+	chr9	22249000	23516000	-
195.527	chr9	21234000	21236000	+	chr9	22249000	23507000	-
169.134	chr12	33822000	34165000	-	chr12	45267000	45274000	+
121.426	chr12	33818000	34137000	-	chr12	45247000	45252000	+
221.784	chr1	53877000	53932000	+	chr1	91000000	91174000	-
353.92	chrX	41350000	41700000	+	chrX	44920000	45640000	-

## Sheet: Supp Table_3_HiNT
		HiNT-TL in A459 Cell line
Chrompair	Chrom1	Region1	Chrom2	Region2	rankProduct
chr8_chr11	Chr8	125900000-126100000	Chr11	92300000-92500000	0
chr15_chr19	Chr15	75000000-75200000	chr19	20600000-20800000	0
chr18_chr21	Chr18	46700000-46900000	chr21	9400000-9600000	0.0022
chr3_chr21	Chr3	10800000-11000000	chr21	9900000-10100000	0.003
chr4_chr21	Chr4	179600000-179800000	chr21	9900000-10100000	0.0045
chr15_chr21	Chr15	82400000-82600000	chr21	9600000-9800000	0.0288709

## Sheet: Supp_Table_4 Primers
PCR primer designed for translocation amplifications
Cell line	5`-3`	Primer 1	3`-5`	Primer 2
A549	11-1-F	GCTTCATAGAATAAGAGCAACT	11-1-R	TCCTCCATTCTTCCCAGA
A549	8-1-F	GGCACGATCTCGGCTCACT	8-1-R	ACCGCATGGCCCAAGGTTC
A549	19-1-F	TTTGCCTACTACCACCA	19-1-R	GGCCTGCTTATTGTTCT
A549	15-1-F	TGAGATAACATTGCTGGGTG	15-1-R	CATTGCGTCTTCTTGGTC
A549	15-2-F	TGAGAAGGTCCTGGGAATG	15-2-R	AGGCAGGGATTAGGTGGC
A549	20-1-F	AAAGGACAGAAAGTAAGA	20-1-R	AAAGTAGGAATAGAAACG
A549	3-1-F	TATGAATTTTAAACGGTC	3-1-R	TAAGTCCTAGTTCCCAAG
A549	3-2-F	TGGCATGTCTTTATGGTT	3-2-R	ATGTAATCCCAGCACTTT
K562	3-1-F	CTTTACTACCCATCCTTCA	3-1-R	TGGCTGCTTCTTAATCTC
K562	10-1-F	AGACTCCCCATCTTCACC	10-1-R	TTTTGTTTGGTCCTTCTT
K562	12-1-F	GCAGGTTTCTCATTATCG	12-1-R	CAGTCAAAGAGGGTTCG
K562	21-1-F	TGGTAGAATTTGGCTGTG	21-1-R	TAAGTGTTCCCTTTGCTC
K562	5-1-F	TTCTCATAAGGAAAAGCC	5-1-R	GATAGGGTGACCATACAA
K562	6-1-F	TCTCCATTTCTGGCTTTC	6-1-R	ATTTCCCTACTGCGGGTG
K562	6-2-F	CTCCAGGATGAGATACCC	6-2-R	TCATAATCAGCCTTCCCT
K562	5-2-F	CACCGCATATTCTCACTC	5-2-R	ATCTCCACCCTGCTACCT
THP1	1-1-F	CCGTGTTAGCCAGGATGG	1-1-R	CTGAGGTCGGGAGTTCGA
THP1	20-1-F	ACAGAGCACAGCAGGGAT	20-1-R	TACAGGCGTGAGCCACAG
THP1	11-1-F	TAGCCTGGACAACAGAGC	11-1-R	GAATACAGGGAAGGGTGAT
THP1	9-1-F	CTGGCACTGATCCTGTA	9-1-R	CTGCACCTAGCTTGTTA
THP	3-1-F	GTACCGTAATTTATTTAGCC	3-1-R	AACCGCAGAACCTCTTGT
THP1	22-1-F	CTCTGTGCCTGGTGTTGG	22-1-R	CCTTCCCTCTGAGTGTTA
